# Supplementary material for: Brachytherapy Approach Using 177Lu Conjugated Gold Nanostars and Evaluation of Biodistribution, Tumor Retention, Dosimetry and Therapeutic Efficacy in Head and Neck Tumor Model
Source: Pharmaceutics. 2021 Nov 9;13(11):1903. doi: 10.3390/pharmaceutics13111903 (PMC8623985; doi:10.3390/pharmaceutics13111903)
Supplement: Supplementary file 1 [file pharmaceutics-13-01903-s001.zip]

Archive with 1 entries (1 files):
- pharmaceutics-1433391-supplementary.pdf
